# Supplementary material for: Resiliency outcomes after participation in an asynchronous web-based platform for adults with neurofibromatosis: The NF-Web study
Source: PLoS One. 2023 Dec 21;18(12):e0295546. doi: 10.1371/journal.pone.0295546 (PMC10735002; doi:10.1371/journal.pone.0295546)
Supplement: S1 File — (ZIP) [file pone.0295546.s005.zip]

Archive with 2 entries (2 files):
- S1_DataFile.sav
- __MACOSX/._S1_DataFile.sav
